# Supplementary material for: Suicide risk among spouses of patients with dementia: a population-based cohort study
Source: Innov Aging. 2025 Oct 13;9(11):igaf111. doi: 10.1093/geroni/igaf111 (PMC12640235; doi:10.1093/geroni/igaf111)
Supplement: igaf111_Supplementary_Data [file igaf111_supplementary_data.zip]

Archive with 1 entries (1 files):
- innage suppl Yang, Huang & Cheng.docx
